# Supplementary material for: En-face optical coherence tomography hyperreflective foci of choriocapillaris in central serous chorioretinopathy
Source: Sci Rep. 2023 May 3;13:7184. doi: 10.1038/s41598-023-33800-0 (PMC10156712; doi:10.1038/s41598-023-33800-0)
Supplement: Supplementary file 1 — Supplementary Information. [file 41598_2023_33800_MOESM1_ESM.xlsx]

## Sheet: Sheet1
Patient	M1F2	Age	OD1 OS2	HTN(+:1,-:0)	Ref	iop	initial decimal V	initial LogMar VA	VA recovery	Intravitreal injection number	Acute-CSC eye	threshold value	overall HRD density	overall HRD number	center HRD density	center HRD number	peripheral HRD density	peripheral HRD number	Choridal thickness	CC void	CVI	Resolved CSC eye	threshold value	overall HRD density	overall HRD number	center HRD density	center HRD number	peripheral HRD density	peripheral HRD number	Choridal thickness	CC void	CVI	Fellow eye	threshold value	overall HRD density	overall HRD number	center HRD density	center HRD number	peripheral HRD density	peripheral HRD number	Choridal thickness	CC void	sex-age- matched Control eye	threshold value	HTN(+:1,-:0)	Ref	iop	initial decimal V	initial LogMar VA
1	1	40	2	0	-2.625	20	1	0	1	0		160	1.542	473	1.266	105	1.69039	368	410	40.31	59.69		160	1.102	342	1.433	139	0.924043	203	424	38.5	61.5		161	1.61	458	1.976	187	1.41323	271	311	27.05		162	0	-5.75	17	1	0
2	1	53	1	0	-4.5	18	1	0	1	0		176	1.273	286	0.894	67	1.47676	219	390	39.15	60.85		178	1.695	489	2.35	226	1.34285	263	319	39.84	60.16		173	2.16	621	1.948	193	2.27398	428	208	31.43		190	0	-5.5	18	0.63	0.200659
3	2	67	2	1	2.5	14	0.8	0.09691	0.6	0		170	1.625	429	0.745	71	2.09812	358	330	39.51	60.49		173	1.402	422	1.489	172	1.35523	250	291	39.86	60.14		162	1.404	420	1.821	186	1.17981	234	270	28.69		175	0	0.125	15	0.8	0.09691
4	1	42	1	0	0	16	1	0	1	0		176	1.588	474	0.967	87	1.92187	387	400	39.37	60.63		160	1.07	304	1.13	116	1.03774	188	354	39.1	60.9		174	1.319	383	1.589	151	1.17384	232	328	30.6		183	0	-5.625	19	0.8	0.09691
5	2	64	2	0	-0.875	16	0.8	0.09691	1	0		182	1.513	462	0.35	37	2.13827	425	395	39.27	60.73		164	1.466	439	1.577	156	1.40632	283	358	37.37	62.63		178	1.743	534	1.855	186	1.68278	348	339	30.24		178	0	0.625	17	1	0
6	1	43	1	0	-1	15	1	0	1	1		198	1.326	425	0.525	47	1.75665	378	370	39.47	60.53		151	1.144	359	0.849	92	1.3026	267	386	38.78	61.22		179	1.396	441	1.283	137	1.45675	304	357	27.08		175	0	-5.75	13	1	0
7	1	49	2	0	-5	14	1	0	0.8	0		155	1.147	372	1.149	116	1.14592	256	238	38.43	61.57		159	1.453	420	1.741	163	1.29816	257	232	38.57	61.43		176	1.384	430	1.223	127	1.47056	303	266	30.19		186	1	-2	14	1	0
8	1	60	1	0	-0.25	17	0.63	0.200659	0.8	0		167	1.419	433	1.301	128	1.48244	305	460	38.34	61.66		176	1.23	417	1.512	172	1.07839	245	490	40.29	59.71		162	1.148	354	1.481	148	0.968968	206	409	32.1		193	0	-0.75	18	1	0
9	1	36	1	0	-0.5	19	1	0	1	0		167	1.318	381	0.34	34	1.84381	347	657	38.3	61.7		181	1.143	315	1.076	105	1.17902	210	554	37.99	62.01		177	1.467	383	1.77	162	1.3041	221	477	26.5		183	1	1.625	8	1	0
10	2	63	1	1	-0.625	12	0.8	0.09691	1	1		178	1.394	422	1.2	108	1.4983	314	339	39.12	60.88		163	1.178	358	1.28	131	1.12316	227	321	39.5	60.5		164	1.336	357	1.979	176	0.990301	181	338	31.78		173	0	0.5	12	1	0
11	1	39	2	0	-1.25	14	1	0	1	1		177	1.604	462	1.04	97	1.90723	365	448	38.43	61.57		164	1.137	338	0.818	82	1.30851	256	500	38.35	61.65		169	1.469	435	0.648	68	1.9104	367	362	28.81		186	0	-1.375	14	1	0
12	1	41	1	0	-1.625	20	0.63	0.200659	1	0		185	0.754	222	0.821	70	0.717978	152	621	38.7	61.3		160	0.949	307	1.141	122	0.845774	185	653	38.69	61.31		156	1.132	376	0.96	106	1.22447	270	536	33.54		173	0	-5.875	14	1	0
13	1	51	2	0	0	13	1	0	1	0		152	1.271	375	0.955	87	1.44089	288	522	40.54	59.46		153	1.339	377	1.079	112	1.47878	265	549	39.63	60.37		169	1.086	300	0.555	63	1.37148	237	304	28.38		183	0	-1	20	0.8	0.09691
14	1	48	2	0	-1	10	1	0	1	0		181	1.558	445	0.484	50	2.13542	395	385	39.93	60.07		182	1.349	390	0.428	55	1.84416	335	357	37.81	62.19		169	1.61	478	1.235	136	1.81161	342	264	32.12		187	1	-0.875	15	1	0
15	2	62	1	0	-0.125	15	0.8	0.09691	0.63	0		179	1.764	533	1.963	178	1.65701	355	366	39.85	60.15		173	1.282	382	1.501	159	1.16426	223	318	38.7	61.3		173	1.435	435	1.826	193	1.22478	242	336	27.24		174	0	-3.375	13	0.8	0.09691
16	2	61	1	0	-4.125	19	0.8	0.09691	1	1		204	0.692	204	0.261	25	0.92372	179	270	39.08	60.92		182	1.07	355	1.24	145	0.978602	210	243	40.23	59.77		181	1.505	475	0.852	103	1.85608	372	129	31.8		163	0	-1.25	17	1	0
17	1	66	2	0	-2.25	13	0.25	0.60206	0.63	1		167	1.851	526	1.772	162	1.89347	364	450	39.44	60.56		158	1.105	297	1.226	119	1.03995	178	462	37.53	62.47		176	1.668	485	2.73	275	1.09703	210	488	26.8		176	0	1	12	0.8	0.09691
18	1	61	2	0	0.75	14	0.63	0.200659	0.8	1		175	1.565	433	0.811	72	1.97038	361	372	38.65	61.35		173	1.583	462	1.181	122	1.79913	340	360	38.94	61.06		181	1.3	406	0.467	56	1.74785	350	178	30.25		187	0	-5.5	18	1	0
19	1	62	1	1	-4.75	20	0.5	0.30103	0.4	1		186	0.887	207	0.537	41	1.07517	166	260	37.56	62.44		190	1.092	346	1.121	113	1.07641	233	250	39.52	60.48		186	1.05	343	0.419	52	1.38925	291	182	29.94		193	0	-0.75	18	1	0
20	1	38	1	1	-0.875	15	1	0	1	1		175	1.805	391	2.233	162	1.57489	229	560	37.51	62.49		183	1.732	507	3.132	297	0.979312	210	525	38.5	61.5		178	1.743	491	2.223	215	1.48494	276	583	27.56		178	0	0.75	14	1	0
21	1	51	2	0	1	19	0.5	0.30103	0.5	1		180	1.121	364	0.343	43	1.53928	321	700	39.71	60.29		170	1.185	371	0.691	68	1.45059	303	713	38.68	61.32		179	1.082	362	0.303	43	1.50082	319	420	33.45		167	1	-2.5	10	1	0
22	1	41	1	0	-3.875	21	1	0	1	0		182	1.511	421	1.91	187	1.29648	234	682	39.78	60.22		199	0.609	194	1.178	126	0.303086	68	523	39.05	60.95		180	1.498	434	1.86	185	1.30338	249	393	27.46		186	0	-3.325	15	1	0
23	1	46	2	0	0.5	17	0.8	0.09691	1	1		170	1.021	303	0.312	33	1.40218	270	639	39.8	60.2		166	1.246	366	1.028	104	1.3632	262	583	39.06	60.94		169	1.332	407	0.677	70	1.68415	337	318	29.23		174	0	-0.625	13	1	0
24	1	55	2	0	-0.5	11	0.8	0.09691	1	0		173	1.913	530	1.629	144	2.06569	386	262	37.95	62.05		158	1.441	418	1.076	112	1.63724	306	229	38.96	61.04		150	1.119	331	0.66	69	1.36577	262	220	30.58		172	1	-5.375	18	1	0
25	1	54	2	1	-2.5	16	0.7	0.154902	0.8	1		166	1.351	403	0.955	88	1.5639	315	320	39.36	60.64		163	1.319	384	0.903	93	1.54266	291	318	38.95	61.05		170	1.26	374	1.555	149	1.1014	225	304	33.75		192	0	0	8	1	0
26	1	51	2	1	-1.375	12	0.7	0.154902	0.8	0		154	1.034	351	0.846	85	1.13508	266	514	38.69	61.31		155	0.939	320	0.77	76	1.02986	244	445	39.17	60.83		190	1.015	312	1.059	112	0.991344	200	350	28.85		193	0	-2	18	0.63	0.200659
27	1	57	1	0	-0.25	16	0.63	0.200659	1	0		161	0.999	297	1.664	138	0.641473	159	337	38.79	61.21		157	0.753	235	0.827	93	0.713215	142	311	39.12	60.88		172	1.259	423	0.832	105	1.48857	318	349	31.93		181	0	-1.875	17	0.8	0.09691
28	2	62	1	0	0	16	0.8	0.09691	0.8	0		176	1.801	521	2.221	233	1.57519	288	419	39.99	60.01		171	1.683	503	1.648	172	1.70182	331	330	39.6	60.4		174	1.788	542	2.359	237	1.48101	305	340	28.61		188	0	-1.25	14	1	0
29	1	42	1	0	-3	11	0.8	0.09691	0.5	1		165	0.879	268	1.174	110	0.720398	158	811	38.67	61.33		166	1.061	319	1.413	140	0.871753	179	735	37.93	62.07		178	1.241	381	1.283	129	1.21842	252	541	29.71		174	0	-3.325	17	1	0
30	1	42	2	0	0	12	1	0	0.8	0		172	1.545	476	1.718	198	1.45199	278	858	39.78	60.22		171	1.106	354	1.121	123	1.09794	231	570	38.3	61.7		180	1.535	474	1.945	204	1.31457	270	478	26.15		179	0	-3.125	15	1	0
31	1	51	2	0	-3.625	12	1	0	1	0		181	1.307	421	1.193	107	1.36829	314	268	39.27	60.73		182	1.166	377	1.056	108	1.22514	269	202	39.27	60.73		172	1.252	390	1.113	116	1.32673	274	249	25		184	0	-0.25	15	1	0
32	1	52	1	1	-1.125	16	1	0	1	1		182	1.928	541	2.097	178	1.83714	363	330	38.87	61.13		183	1.773	509	1.891	182	1.70956	327	316	38.87	61.13		178	1.622	482	1.801	183	1.52576	299	210	31.41		184	0	-5.125	18	1	0
33	1	60	2	1	-1.75	17	0.8	0.09691	1	0		178	1.217	378	1.1	131	1.2799	247	435	39.11	60.89		190	1.416	467	1.504	171	1.36869	296	431	37.93	62.07		173	1.077	366	1.042	130	1.09582	236	286	31.85		167	0	-0.25	13	0.63	0.200659
34	1	40	2	0	-0.875	18	1	0	1	1		180	1.718	492	1.288	141	1.94918	351	576	37.98	62.02		199	0.655	211	0.609	75	0.679731	136	603	37.19	62.81		180	1.685	482	1.266	134	1.91027	348	438	31.91		169	0	-5.75	14	0.8	0.09691
35	1	57	2	0	0.75	14	1	0	1	1		172	1.365	407	1.105	109	1.50478	298	459	39.42	60.58		170	1.285	381	0.634	67	1.635	314	492	38.95	61.05		179	1.342	403	1.005	106	1.52318	297	381	29.46		195	0	1	11	1	0
36	1	51	2	0	-2.375	13	1	0	1	0		171	1.584	465	1.511	140	1.62325	325	530	39.74	60.26		187	1.33	416	1.419	153	1.28215	263	347	39.6	60.4		181	1.801	523	1.942	193	1.72519	330	239	28.83		170	0	1.125	13	0.8	0.09691
37	1	40	1	0	0.875	9	1	0	1	0		165	1.036	310	1.772	162	0.640301	148	958	38.05	61.95		156	0.744	242	1.087	125	0.559591	117	704	39.49	60.51		198	1.212	363	0.801	91	1.43297	272	618	27.08		176	0	0.25	18	1	0
38	1	48	1	0	-3.25	15	0.5	0.30103	1	0		175	1.507	408	1.425	132	1.55109	276	280	38.97	61.03		171	1.843	494	1.999	192	1.75913	302	480	39.92	60.08		171	2.262	609	2.783	261	1.98189	348	380	30.44		185	0	-1.625	17	1	0
39	1	60	1	1	1	16	0.16	0.79588	0.32	1		167	1.458	475	1.142	114	1.62789	361	366	39.12	60.88		175	1.569	500	1.739	182	1.4776	318	359	39.74	60.26		173	1.522	485	1.478	155	1.54566	330	294	32.09		175	1	0.875	14	1	0
40	1	43	1	0	-1.625	15	0.63	0.200659	0.63	0		169	1.652	428	1.789	164	1.57834	264	415	39.79	60.21		171	1.689	473	2.826	259	1.07771	214	443	38.21	61.79		168	1.651	451	1.863	169	1.53702	282	362	30.09		180	0	-3.625	16	1	0
41	1	37	2	0	-1.375	19	1	0	0.8	0		161	0.892	253	0.169	18	1.28071	235	686	39.72	60.28		167	1.063	286	0.51	52	1.36031	234	597	39.37	60.63		168	0.883	243	1.039	97	0.799129	146	544	25.85		174	0	0	15	1	0
42	2	54	1	0	-5.75	13	0.63	0.200659	0.8	1		191	1.43	484	0.573	59	1.89075	425	280	40.06	59.94		170	1.411	420	0.402	50	1.95347	370	273	39.39	60.61		182	1.361	419	1.28	147	1.40455	272	218	28.79		182	0	-4.5	15	0.63	0.200659
[truncated: 15 more columns]
